# Supplementary material for: RYBP Sensitizes Cancer Cells to PARP Inhibitors by Regulating ATM Activity
Source: Int J Mol Sci. 2022 Oct 4;23(19):11764. doi: 10.3390/ijms231911764 (PMC9570458; doi:10.3390/ijms231911764)
Supplement: Supplementary file 1 [file ijms-23-11764-s001.zip]

Archive with 1 entries (1 files):
- ijms-1758052-supplementary.pdf
